# Supplementary material for: Rapid labelling and covalent inhibition of intracellular native proteins using ligand-directed N-acyl-N-alkyl sulfonamide
Source: Nat Commun. 2018 May 14;9:1870. doi: 10.1038/s41467-018-04343-0 (PMC5951806; doi:10.1038/s41467-018-04343-0)
Supplement: Supplementary file 4 — Supplementary Data 1 [file 41467_2018_4343_MOESM4_ESM.xlsx]

## Sheet: Merged
Protein FDR Confidence: A2 Sequest HT	Uniprot Accession	Description	Exp. q-value: A2 Sequest HT	Coverage [%]	# Peptides	# PSMs	# Unique Peptides	MW [kDa]	Score Sequest HT: A2 Sequest HT	Gene Symbol	Abundance Ratio: (11) / (11 with PU-H71)	Abundance Ratio: (11) / (DMSO)	Abundances (Grouped): 11	Abundances (Grouped): 11 with PU-H71	Abundances (Grouped): DMSO
High	Q16698	2,4-dienoyl-CoA reductase, mitochondrial [OS=Homo sapiens]	0	22	5	14	5	36	48.83	DECR1	0.775	2.151	79.8	103	37.1
High	P10809	60 kDa heat shock protein, mitochondrial [OS=Homo sapiens]	0	23	8	15	8	61	49.27	HSPD1	0.942	2.28	59.5	63.1	26.1
High	P60709	Actin, cytoplasmic 1 [OS=Homo sapiens]	0	29	8	51	8	41.7	175.03	ACTB	0.843	3.272	445.7	528.9	136.2
High	P05141	ADP/ATP translocase 2 [OS=Homo sapiens]	0	34	10	41	3	32.8	123.72	SLC25A5	0.563	2.741	205.6	365.1	75
High	P12236	ADP/ATP translocase 3 [OS=Homo sapiens]	0	48	13	43	6	32.8	126.56	SLC25A6	0.586	5.939	730.5	1247.5	123
High	P47895	Aldehyde dehydrogenase family 1 member A3 [OS=Homo sapiens]	0	17	8	22	8	56.1	65.58	ALDH1A3	0.893	4.694	55.7	62.3	11.9
High	P00966	Argininosuccinate synthase [OS=Homo sapiens]	0.005	9	4	7	4	46.5	20.47	ASS1	0.837	2.736	64.2	76.7	23.5
High	P25705-1	ATP synthase subunit alpha, mitochondrial [OS=Homo sapiens]	0	23	12	44	12	59.7	149.66	ATP5A1	0.771	3.663	390.8	506.9	106.7
High	P06576	ATP synthase subunit beta, mitochondrial [OS=Homo sapiens]	0	11	5	12	5	56.5	35.11	ATP5B	0.866	1.928	141.5	163.4	73.4
High	P53396-1	ATP-citrate synthase [OS=Homo sapiens]	0	9	7	22	7	120.8	63.58	ACLY	0.851	2.047	50.6	59.4	24.7
High	P50416	Carnitine O-palmitoyltransferase 1, liver isoform [OS=Homo sapiens]	0.004	7	4	6	4	88.3	17.04	CPT1A	0.79	1.461	22.2	28.1	15.2
High	O75390	citrate synthase, mitochondrial [OS=Homo sapiens]	0	8	3	10	3	51.7	26.85	CS	0.796	1.555	34.6	43.5	22.2
High	P31930	Cytochrome b-c1 complex subunit 1, mitochondrial [OS=Homo sapiens]	0.004	10	3	7	3	52.6	18.84	UQCRC1	0.735	3.342	55.1	75	16.5
High	Q13268	dehydrogenase/reductase SDR family member 2, mitochondrial [OS=Homo sapiens]	0	30	7	29	7	29.9	93.77	DHRS2	0.644	2.859	223.6	347.1	78.2
High	P15924-1	Desmoplakin [OS=Homo sapiens]	0.005	2	5	8	5	331.6	21.24	DSP	0.986	1.203	43.9	44.6	36.5
High	P68104	Elongation factor 1-alpha 1 [OS=Homo sapiens]	0	25	8	51	8	50.1	169.69	EEF1A1	0.811	3.879	725.4	894	187
High	P49411	elongation factor Tu, mitochondrial [OS=Homo sapiens]	0.004	6	3	7	3	49.5	17.69	TUFM	0.818	2.024	50.4	61.6	24.9
High	P14625	Endoplasmin [OS=Homo sapiens]	0	12	7	24	5	92.4	72.38	HSP90B1	1.266	6.226	104.6	82.6	16.8
High	P49327	Fatty acid synthase [OS=Homo sapiens]	0	32	70	344	70	273.3	1147.36	FASN	0.931	4.491	3618.1	3887.9	805.7
High	P41440	Folate transporter 1 [OS=Homo sapiens]	0	9	3	14	3	64.8	41.42	SLC19A1	0.985	4.595	104.3	105.9	22.7
High	P04406-1	glyceraldehyde-3-phosphate dehydrogenase [OS=Homo sapiens]	0	41	10	44	10	36	153.74	GAPDH	0.732	2.267	191.1	260.9	84.3
High	P62826	GTP-binding nuclear protein RAN [OS=Homo sapiens]	0.004	17	3	7	3	24.4	18.04	RAN	0.946	2.599	43.4	45.9	16.7
High	P11142-1	Heat shock cognate 71 kDa protein [OS=Homo sapiens]	0	31	16	54	12	70.9	164.31	HSPA8	1.191	3.381	477	400.5	141.1
High	Q12931	heat shock protein 75 kDa, mitochondrial [OS=Homo sapiens]	0	7	3	14	2	80.1	50.36	TRAP1	0.787	2.947	28	35.6	9.5
High	P08238	Heat shock protein HSP 90-beta [OS=Homo sapiens]	0	49	37	220	22	83.2	766.6	HSP90AB1	3.227	9.344	4501.8	1395.1	481.8
High	P45880-1	Isoform 1 of Voltage-dependent anion-selective channel protein 2 [OS=Homo sapiens]	0	41	9	27	9	33.4	95.55	VDAC2	0.688	2.786	93.9	136.5	33.7
High	Q9UJS0-2	Isoform 2 of Calcium-binding mitochondrial carrier protein Aralar2 [OS=Homo sapiens]	0	16	7	13	5	74.3	40.36	SLC25A13	0.894	2.324	24.4	27.3	10.5
High	P26641-2	Isoform 2 of Elongation factor 1-gamma [OS=Homo sapiens]	0.007	15	6	7	6	56.1	13.23	EEF1G	0.746	1.23	56.7	76	46.1
High	P04075-2	Isoform 2 of Fructose-bisphosphate aldolase A [OS=Homo sapiens]	0	39	14	38	12	45.2	117.16	ALDOA	0.675	4.85	583	863.8	120.2
High	P07900-2	Isoform 2 of Heat shock protein HSP 90-alpha [OS=Homo sapiens]	0	33	30	190	17	98.1	700.69	HSP90AA1	4.154	13.53	1235.3	297.4	91.3
High	P29401-2	Isoform 2 of Transketolase [OS=Homo sapiens]	0	14	6	14	6	68.8	37.4	TKT	0.917	2.131	58.6	63.9	27.5
High	P00338-3	Isoform 3 of L-lactate dehydrogenase A chain [OS=Homo sapiens]	0	23	8	27	7	39.8	84.7	LDHA	0.705	4.186	542.5	769.1	129.6
High	P49748-3	Isoform 3 of Very long-chain specific acyl-CoA dehydrogenase, mitochondrial [OS=Homo sapiens]	0	47	29	181	29	72.9	623.13	ACADVL	0.826	4.735	1334.4	1615.2	281.8
High	P08195-4	Isoform 4 of 4F2 cell-surface antigen heavy chain [OS=Homo sapiens]	0	13	7	27	7	71.1	89.26	SLC3A2	0.802	3.119	91.7	114.4	29.4
High	P11413-2	Isoform Long of Glucose-6-phosphate 1-dehydrogenase [OS=Homo sapiens]	0	21	8	14	8	63.8	44.7	G6PD	0.897	3.281	94.4	105.3	28.8
High	P07195	L-lactate dehydrogenase B chain [OS=Homo sapiens]	0.005	9	3	7	2	36.6	20.36	LDHB	0.75	3.227	61.4	81.9	19
High	O15440	Multidrug resistance-associated protein 5 [OS=Homo sapiens]	0	8	10	26	10	160.6	76.91	ABCC5	0.868	3.871	227.2	261.9	58.7
High	Q06830	peroxiredoxin-1 [OS=Homo sapiens]	0	16	3	12	2	22.1	34.01	PRDX1	0.847	2.219	141.1	166.5	63.6
High	Q9UHG3	prenylcysteine oxidase 1 [OS=Homo sapiens]	0.005	10	4	9	4	56.6	23.91	PCYOX1	0.783	1.513	61.1	78.1	40.4
High	Q99623	Prohibitin-2 [OS=Homo sapiens]	0.005	10	3	6	3	33.3	20.49	PHB2	0.795	1.815	37.2	46.8	20.5
High	P07237	Protein disulfide-isomerase [OS=Homo sapiens]	0	28	13	38	13	57.1	113.48	P4HB	0.896	2.274	191.7	213.9	84.3
High	P55786	puromycin-sensitive aminopeptidase [OS=Homo sapiens]	0	35	27	97	27	103.2	273.08	NPEPPS	0.575	3.569	918.3	1595.9	257.3
High	P14618	Pyruvate kinase PKM [OS=Homo sapiens]	0	40	14	42	14	57.9	134.59	PKM	0.922	3.4	145.2	157.5	42.7
High	P02768-1	Serum albumin [OS=Homo sapiens]	0	7	5	16	5	69.3	43.92	ALB	0.846	0.969	212.6	251.3	219.4
High	P05023	Sodium/potassium-transporting ATPase subunit alpha-1 [OS=Homo sapiens]	0	18	15	40	15	112.8	131.41	ATP1A1	0.455	1.112	63.6	139.7	57.2
High	Q7KZF4	staphylococcal nuclease domain-containing protein 1 [OS=Homo sapiens]	0	6	5	10	5	101.9	29.31	SND1	0.745	2.016	48	64.5	23.8
High	P38646	Stress-70 protein, mitochondrial [OS=Homo sapiens]	0.007	10	5	6	5	73.6	14.08	HSPA9	0.949	2.217	31.7	33.4	14.3
High	P02786	Transferrin receptor protein 1 [OS=Homo sapiens]	0	10	6	14	6	84.8	36.02	TFRC	0.975	2.107	61.8	63.4	29.3
High	P40939	Trifunctional enzyme subunit alpha, mitochondrial [OS=Homo sapiens]	0	60	36	163	36	82.9	566.45	HADHA	0.838	7.058	1609.9	1921.9	228.1
High	P68363	Tubulin alpha-1B chain [OS=Homo sapiens]	0	39	10	75	1	50.1	269.38	TUBA1B	0.862	6.965	221.5	257.1	31.8
High	P07437	tubulin beta chain [OS=Homo sapiens]	0	35	13	48	3	49.6	132.91	TUBB	0.804	3.599	127.4	158.4	35.4
High	P68371	Tubulin beta-4B chain [OS=Homo sapiens]	0	35	13	54	3	49.8	148.5	TUBB4B	1.054	3.477	332.4	315.5	95.6

## Sheet: Exp1
Protein FDR Confidence: A2 Sequest HT	Uniprot Accession	Description	Exp. q-value: A2 Sequest HT	Coverage [%]	# Peptides	# PSMs	# Unique Peptides	MW [kDa]	Score Sequest HT: A2 Sequest HT	Gene Symbol	Abundance Ratio: (11) / (11 with PU-H71)	Abundance Ratio: (11) / (DMSO)	Abundances (Grouped): 11	Abundances (Grouped): 11 with PU-H71	Abundances (Grouped): DMSO
High	Q16698	2,4-dienoyl-CoA reductase, mitochondrial [OS=Homo sapiens]	0	22	5	6	5	36	19.8	DECR1	0.793	2.538	106.6	134.4	42
High	P60709	Actin, cytoplasmic 1 [OS=Homo sapiens]	0	23	6	12	6	41.7	43.54	ACTB	0.822	3.266	283.5	344.7	86.8
High	P05141	ADP/ATP translocase 2 [OS=Homo sapiens]	0	28	8	12	3	32.8	35.48	SLC25A5	0.711	5.138	160.3	225.4	31.2
High	P12236	ADP/ATP translocase 3 [OS=Homo sapiens]	0	42	10	13	5	32.8	37.62	SLC25A6	0.613	5.287	796.7	1299.8	150.7
High	P47895	Aldehyde dehydrogenase family 1 member A3 [OS=Homo sapiens]	0	13	5	5	5	56.1	14.49	ALDH1A3	0.894	5.076	73.6	82.3	14.5
High	P25705-1	ATP synthase subunit alpha, mitochondrial [OS=Homo sapiens]	0	17	9	17	9	59.7	59.21	ATP5A1	0.923	3.323	608.1	658.9	183
High	P50416	Carnitine O-palmitoyltransferase 1, liver isoform [OS=Homo sapiens]	0.005	5	3	3	3	88.3	8.06	CPT1A	0.783	2.506	38.6	49.3	15.4
High	Q13268	dehydrogenase/reductase SDR family member 2, mitochondrial [OS=Homo sapiens]	0	30	7	11	7	29.9	37.65	DHRS2	0.783	3.162	402.5	514.1	127.3
High	P68104	Elongation factor 1-alpha 1 [OS=Homo sapiens]	0	23	7	18	7	50.1	57.9	EEF1A1	0.803	4.039	843	1049.3	208.7
High	P14625	Endoplasmin [OS=Homo sapiens]	0	9	6	8	4	92.4	23.77	HSP90B1	1.266	6.226	104.6	82.6	16.8
High	P49327	Fatty acid synthase [OS=Homo sapiens]	0	29	60	115	60	273.3	380.19	FASN	0.931	4.652	3618.1	3887.9	777.8
High	P04406-1	glyceraldehyde-3-phosphate dehydrogenase [OS=Homo sapiens]	0	41	10	18	10	36	60.42	GAPDH	0.674	2.11	338.6	502.5	160.5
High	P62826	GTP-binding nuclear protein RAN [OS=Homo sapiens]	0.004	17	3	3	3	24.4	6.43	RAN	0.767	2.108	35.2	45.9	16.7
High	P11142-1	Heat shock cognate 71 kDa protein [OS=Homo sapiens]	0	26	12	20	10	70.9	59.74	HSPA8	1.175	3.395	479.1	407.7	141.1
High	P08238	Heat shock protein HSP 90-beta [OS=Homo sapiens]	0	43	30	73	18	83.2	255.77	HSP90AB1	3.253	8.2	4583.7	1409.1	559
High	P45880-1	Isoform 1 of Voltage-dependent anion-selective channel protein 2 [OS=Homo sapiens]	0	30	6	10	6	33.4	35.83	VDAC2	0.676	2.647	89.2	131.9	33.7
High	P26641-2	Isoform 2 of Elongation factor 1-gamma [OS=Homo sapiens]	0.005	12	5	5	5	56.1	7.83	EEF1G	0.818	4.152	191.4	234	46.1
High	P04075-2	Isoform 2 of Fructose-bisphosphate aldolase A [OS=Homo sapiens]	0	32	12	14	11	45.2	42.26	ALDOA	0.675	4.85	583	863.8	120.2
High	P07900-2	Isoform 2 of Heat shock protein HSP 90-alpha [OS=Homo sapiens]	0	30	25	62	15	98.1	229.15	HSP90AA1	3.732	12.472	1292.1	346.2	103.6
High	P29401-2	Isoform 2 of Transketolase [OS=Homo sapiens]	0	11	4	6	4	68.8	18.4	TKT	0.917	2.131	58.6	63.9	27.5
High	P00338-3	Isoform 3 of L-lactate dehydrogenase A chain [OS=Homo sapiens]	0	23	8	10	7	39.8	30.15	LDHA	0.705	4.186	542.5	769.1	129.6
High	P49748-3	Isoform 3 of Very long-chain specific acyl-CoA dehydrogenase, mitochondrial [OS=Homo sapiens]	0	43	25	60	25	72.9	211.16	ACADVL	0.816	5.466	1306.3	1600.7	239
High	P08195-4	Isoform 4 of 4F2 cell-surface antigen heavy chain [OS=Homo sapiens]	0	11	5	10	5	71.1	29.13	SLC3A2	0.737	3.951	80.2	108.8	20.3
High	P11413-2	Isoform Long of Glucose-6-phosphate 1-dehydrogenase [OS=Homo sapiens]	0	19	7	7	7	63.8	18.51	G6PD	0.948	6.472	141.1	148.8	21.8
High	P07195	L-lactate dehydrogenase B chain [OS=Homo sapiens]	0.005	9	3	3	2	36.6	8.22	LDHB	0.769	3.283	56.8	73.9	17.3
High	O15440	Multidrug resistance-associated protein 5 [OS=Homo sapiens]	0	6	6	7	6	160.6	21.41	ABCC5	1.002	1.935	113.6	113.4	58.7
High	Q06830	peroxiredoxin-1 [OS=Homo sapiens]	0	16	3	5	2	22.1	13.97	PRDX1	0.804	2.358	212.7	264.6	90.2
High	Q9UHG3	prenylcysteine oxidase 1 [OS=Homo sapiens]	0.005	7	3	3	3	56.6	7.96	PCYOX1	0.86	1.831	68.1	79.2	37.2
High	Q99623	Prohibitin-2 [OS=Homo sapiens]	0	10	3	3	3	33.3	10.02	PHB2	0.795	1.815	37.2	46.8	20.5
High	P07237	Protein disulfide-isomerase [OS=Homo sapiens]	0	21	9	13	9	57.1	40.65	P4HB	0.887	2.885	265.7	299.6	92.1
High	P55786	puromycin-sensitive aminopeptidase [OS=Homo sapiens]	0	24	18	29	18	103.2	82.47	NPEPPS	0.575	3.569	918.3	1595.9	257.3
High	P14618	Pyruvate kinase PKM [OS=Homo sapiens]	0	30	10	14	10	57.9	42.62	PKM	0.917	3.506	192.5	210	54.9
High	P02768-1	Serum albumin [OS=Homo sapiens]	0	5	3	5	3	69.3	13.69	ALB	0.846	0.969	212.6	251.3	219.4
High	P05023	Sodium/potassium-transporting ATPase subunit alpha-1 [OS=Homo sapiens]	0	16	13	15	13	112.8	48.82	ATP1A1	0.455	1.112	63.6	139.7	57.2
High	Q7KZF4	staphylococcal nuclease domain-containing protein 1 [OS=Homo sapiens]	0	4	4	4	4	101.9	11.47	SND1	0.838	2.172	75.6	90.2	34.8
High	P50990	T-complex protein 1 subunit theta [OS=Homo sapiens]	0.005	7	3	3	3	59.6	8.16	CCT8	0.821	2.74	58.9	71.7	21.5
High	P02786	Transferrin receptor protein 1 [OS=Homo sapiens]	0	9	5	7	5	84.8	18.63	TFRC	0.917	1.5	39.9	43.5	26.6
High	P40939	Trifunctional enzyme subunit alpha, mitochondrial [OS=Homo sapiens]	0	53	30	58	30	82.9	202.43	HADHA	0.838	7.409	1609.9	1921.9	217.3
High	P68363	Tubulin alpha-1B chain [OS=Homo sapiens]	0	39	10	27	1	50.1	97.47	TUBA1B	0.862	6.965	221.5	257.1	31.8
High	P07437	tubulin beta chain [OS=Homo sapiens]	0	26	10	15	1	49.6	37.86	TUBB	0.775	3.833	135.7	175.2	35.4
High	P68371	Tubulin beta-4B chain [OS=Homo sapiens]	0	32	12	18	3	49.8	47.22	TUBB4B	1.046	3.652	445.9	426.1	122.1

## Sheet: Exp2
Protein FDR Confidence: A2 Sequest HT	Uniprot Accession	Description	Exp. q-value: A2 Sequest HT	Coverage [%]	# Peptides	# PSMs	# Unique Peptides	MW [kDa]	Score Sequest HT: A2 Sequest HT	Gene Symbol	Abundance Ratio: (11) / (11 with PU-H71)	Abundance Ratio: (11) / (DMSO)	Abundances (Grouped): 11	Abundances (Grouped): 11 with PU-H71	Abundances (Grouped): DMSO
High	Q16698	2,4-dienoyl-CoA reductase, mitochondrial [OS=Homo sapiens]	0	20	4	5	4	36	17.48	DECR1	0.758	1.823	59.8	78.9	32.8
High	P10809	60 kDa heat shock protein, mitochondrial [OS=Homo sapiens]	0	6	2	3	2	61	11.14	HSPD1	1.035	2.527	61.4	59.3	24.3
High	P60709	Actin, cytoplasmic 1 [OS=Homo sapiens]	0	29	8	20	8	41.7	69.14	ACTB	0.825	3.623	493.5	598.3	136.2
High	P05141	ADP/ATP translocase 2 [OS=Homo sapiens]	0	27	8	12	2	32.8	37.99	SLC25A5	0.597	5.273	116	194.4	22
High	P12236	ADP/ATP translocase 3 [OS=Homo sapiens]	0	45	12	15	6	32.8	44.13	SLC25A6	0.601	6.595	579	963.9	87.8
High	O43707	Alpha-actinin-4 [OS=Homo sapiens]	0.004	3	2	2	2	104.8	6.07	ACTN4	0.876	1.667	24	27.4	14.4
High	P25705-1	ATP synthase subunit alpha, mitochondrial [OS=Homo sapiens]	0	23	12	15	12	59.7	46.14	ATP5A1	0.771	3.865	390.8	506.9	101.1
High	P06576	ATP synthase subunit beta, mitochondrial [OS=Homo sapiens]	0	11	5	5	5	56.5	14.32	ATP5B	0.866	1.928	141.5	163.4	73.4
High	P53396-1	ATP-citrate synthase [OS=Homo sapiens]	0	5	4	6	4	120.8	17.89	ACLY	0.837	2.101	33.4	39.9	15.9
High	O75390	citrate synthase, mitochondrial [OS=Homo sapiens]	0	4	2	3	2	51.7	8.13	CS	0.812	1.581	26.4	32.5	16.7
High	P31930	Cytochrome b-c1 complex subunit 1, mitochondrial [OS=Homo sapiens]	0.004	6	2	2	2	52.6	5.74	UQCRC1	0.772	3.724	60.7	78.6	16.3
High	Q13268	dehydrogenase/reductase SDR family member 2, mitochondrial [OS=Homo sapiens]	0	26	6	10	6	29.9	30.18	DHRS2	0.6	3.132	156.3	260.6	49.9
High	P15924-1	Desmoplakin [OS=Homo sapiens]	0	1	3	3	3	331.6	9.18	DSP	1.054	1.067	43.1	40.9	40.4
High	P39656	Dolichyl-diphosphooligosaccharide--protein glycosyltransferase 48 kDa subunit [OS=Homo sapiens]	0.008	5	2	2	2	50.8	5.28	DDOST	0.942	2.044	37.4	39.7	18.3
High	P04843	Dolichyl-diphosphooligosaccharide--protein glycosyltransferase subunit 1 [OS=Homo sapiens]	0	4	2	3	2	68.5	8.28	RPN1	0.909	2.785	47.9	52.7	17.2
High	P68104	Elongation factor 1-alpha 1 [OS=Homo sapiens]	0	22	7	17	7	50.1	55.65	EEF1A1	0.83	3.879	725.4	874.4	187
High	P49411	elongation factor Tu, mitochondrial [OS=Homo sapiens]	0.005	4	2	3	2	49.5	7.47	TUFM	1.006	2.039	67.3	66.9	33
High	P14625	Endoplasmin [OS=Homo sapiens]	0	11	6	7	4	92.4	20.98	HSP90B1	0.932	2.232	31.7	34	14.2
High	P49327	Fatty acid synthase [OS=Homo sapiens]	0	30	60	114	60	273.3	379.49	FASN	0.929	4.46	3656.7	3935.1	819.9
High	P41440	Folate transporter 1 [OS=Homo sapiens]	0	4	2	3	2	64.8	9.49	SLC19A1	1.054	3.79	111.8	106.1	29.5
High	P04406-1	glyceraldehyde-3-phosphate dehydrogenase [OS=Homo sapiens]	0	27	6	12	6	36	41.46	GAPDH	0.789	3.189	133	168.6	41.7
High	P62826	GTP-binding nuclear protein RAN [OS=Homo sapiens]	0.004	5	1	2	1	24.4	5.79	RAN	0.778	2.161	78	100.3	36.1
High	P11142-1	Heat shock cognate 71 kDa protein [OS=Homo sapiens]	0	26	13	17	10	70.9	53.14	HSPA8	1.256	4.511	471.4	375.4	104.5
High	P08238	Heat shock protein HSP 90-beta [OS=Homo sapiens]	0	40	28	72	16	83.2	246.29	HSP90AB1	3.262	9.509	4464.4	1368.7	469.5
High	P69905	Hemoglobin subunit alpha [OS=Homo sapiens]	0.004	17	2	2	2	15.2	5.61	HBA2; HBA1	0.752	2.578	76.3	101.4	29.6
High	P0DOX5	immunoglobulin gamma-1 heavy chain [OS=Homo sapiens]	0	3	2	85	2	49.3	222.65		0.821	0.807	7483.9	9110.6	9275.3
High	Q9UJS0-2	Isoform 2 of Calcium-binding mitochondrial carrier protein Aralar2 [OS=Homo sapiens]	0.005	4	2	2	2	74.3	6.92	SLC25A13	0.894	2.324	24.4	27.3	10.5
High	P04075-2	Isoform 2 of Fructose-bisphosphate aldolase A [OS=Homo sapiens]	0	20	9	11	9	45.2	34.94	ALDOA	0.724	4.699	363.2	502	77.3
High	P06744-2	Isoform 2 of Glucose-6-phosphate isomerase [OS=Homo sapiens]	0.004	3	2	2	2	64.3	6.11	GPI	0.768	2.545	34.1	44.4	13.4
High	P07900-2	Isoform 2 of Heat shock protein HSP 90-alpha [OS=Homo sapiens]	0	30	24	62	14	98.1	225.58	HSP90AA1	3.971	11.996	903.3	227.5	75.3
High	P29401-2	Isoform 2 of Transketolase [OS=Homo sapiens]	0	7	4	4	4	68.8	10.53	TKT	0.939	2.163	103.4	110.1	47.8
High	P00338-3	Isoform 3 of L-lactate dehydrogenase A chain [OS=Homo sapiens]	0	19	7	8	6	39.8	25.79	LDHA	0.702	3.79	554.9	790.3	146.4
High	P49748-3	Isoform 3 of Very long-chain specific acyl-CoA dehydrogenase, mitochondrial [OS=Homo sapiens]	0	45	25	56	25	72.9	190.04	ACADVL	0.826	4.735	1334.4	1615.2	281.8
High	P08195-4	Isoform 4 of 4F2 cell-surface antigen heavy chain [OS=Homo sapiens]	0	11	5	8	5	71.1	26.83	SLC3A2	0.802	3.119	91.7	114.4	29.4
High	P11413-2	Isoform Long of Glucose-6-phosphate 1-dehydrogenase [OS=Homo sapiens]	0	5	2	2	2	63.8	9.15	G6PD	0.848	1.663	63.2	74.5	38
High	P07195	L-lactate dehydrogenase B chain [OS=Homo sapiens]	0	9	3	3	2	36.6	8.41	LDHB	0.731	3.172	66.3	90.7	20.9
High	O15427	Monocarboxylate transporter 4 [OS=Homo sapiens]	0.008	2	1	2	1	49.4	5.29	SLC16A3	0.892	8.305	225.9	253.2	27.2
High	O15440	Multidrug resistance-associated protein 5 [OS=Homo sapiens]	0	7	7	9	7	160.6	25.68	ABCC5	0.947	2.92	189.2	199.7	64.8
High	Q06830	peroxiredoxin-1 [OS=Homo sapiens]	0.004	10	2	2	2	22.1	5.85	PRDX1	0.861	2.62	93.8	109	35.8
High	Q00325-1	Phosphate carrier protein, mitochondrial [OS=Homo sapiens]	0	3	1	3	1	40.1	9.52	SLC25A3	0.7	2.264	124.5	177.9	55
High	P07237	Protein disulfide-isomerase [OS=Homo sapiens]	0	19	8	12	8	57.1	31.63	P4HB	0.87	2.206	186	213.9	84.3
High	Q969L2	protein MAL2 [OS=Homo sapiens]	0.007	6	1	2	1	19.1	5.13	MAL2	0.886	3.449	114.5	129.3	33.2
High	P55786	puromycin-sensitive aminopeptidase [OS=Homo sapiens]	0	29	22	39	22	103.2	111.58	NPEPPS	0.592	3.192	968.9	1636.1	303.5
High	P14618	Pyruvate kinase PKM [OS=Homo sapiens]	0	35	11	14	11	57.9	49.04	PKM	0.916	2.005	121.5	132.6	60.6
High	P02768-1	Serum albumin [OS=Homo sapiens]	0	7	5	6	5	69.3	16.38	ALB	0.796	0.967	219.9	276.3	227.3
High	P05023	Sodium/potassium-transporting ATPase subunit alpha-1 [OS=Homo sapiens]	0	16	13	14	13	112.8	45.64	ATP1A1	0.735	2.007	162	220.4	80.7
High	P02786	Transferrin receptor protein 1 [OS=Homo sapiens]	0	6	4	4	4	84.8	8.51	TFRC	1.036	2.96	95.6	92.3	32.3
High	P40939	Trifunctional enzyme subunit alpha, mitochondrial [OS=Homo sapiens]	0	50	28	52	28	82.9	178.51	HADHA	0.82	5.216	1189.7	1451.4	228.1
High	P68363	Tubulin alpha-1B chain [OS=Homo sapiens]	0	33	9	23	1	50.1	85.1	TUBA1B	0.827	7.231	197.4	238.8	27.3
High	P07437	tubulin beta chain [OS=Homo sapiens]	0	25	9	17	2	49.6	49.98	TUBB	0.757	3.139	115.5	152.6	36.8
High	P68371	Tubulin beta-4B chain [OS=Homo sapiens]	0	29	10	19	3	49.8	54.03	TUBB4B	0.891	2.612	209.5	235	80.2

## Sheet: Exp3
Protein FDR Confidence: A2 Sequest HT	Uniprot Accession	Description	Exp. q-value: A2 Sequest HT	Coverage [%]	# Peptides	# PSMs	# Unique Peptides	MW [kDa]	Score Sequest HT: A2 Sequest HT	Gene Symbol	Abundance Ratio: (11) / (11 with PU-H71)	Abundance Ratio: (11) / (DMSO)	Abundances (Grouped): 11	Abundances (Grouped): 11 with PU-H71	Abundances (Grouped): DMSO
High	P10809	60 kDa heat shock protein, mitochondrial [OS=Homo sapiens]	0	19	7	8	7	61	24.71	HSPD1	0.857	2.057	57.6	67.2	28
High	P60709	Actin, cytoplasmic 1 [OS=Homo sapiens]	0	29	8	19	8	41.7	62.36	ACTB	0.843	2.666	445.7	528.9	167.2
High	P05141	ADP/ATP translocase 2 [OS=Homo sapiens]	0	29	8	13	3	32.8	40.92	SLC25A5	0.462	2.668	245.2	530.2	91.9
High	P12236	ADP/ATP translocase 3 [OS=Homo sapiens]	0	38	9	12	4	32.8	37.79	SLC25A6	0.576	5.78	626.5	1087.4	108.4
High	P47895	Aldehyde dehydrogenase family 1 member A3 [OS=Homo sapiens]	0	16	7	8	7	56.1	24.41	ALDH1A3	0.892	4.34	42.1	47.2	9.7
High	P25705-1	ATP synthase subunit alpha, mitochondrial [OS=Homo sapiens]	0	17	8	12	8	59.7	44.3	ATP5A1	0.84	3.573	381.2	453.7	106.7
High	P53396-1	ATP-citrate synthase [OS=Homo sapiens]	0	6	5	7	5	120.8	20.61	ACLY	0.932	2.236	52.1	55.9	23.3
High	P50416	Carnitine O-palmitoyltransferase 1, liver isoform [OS=Homo sapiens]	0.004	4	2	2	2	88.3	5.53	CPT1A	0.719	1.338	20.2	28.1	15.1
High	P31930	Cytochrome b-c1 complex subunit 1, mitochondrial [OS=Homo sapiens]	0.005	10	3	3	3	52.6	7.97	UQCRC1	0.7	3	50.1	71.6	16.7
High	Q13268	dehydrogenase/reductase SDR family member 2, mitochondrial [OS=Homo sapiens]	0	23	5	8	5	29.9	25.94	DHRS2	0.644	2.859	223.6	347.1	78.2
High	P15924-1	Desmoplakin [OS=Homo sapiens]	0.004	1	2	2	2	331.6	5.48	DSP	0.922	1.358	44.8	48.6	33
High	P04843	Dolichyl-diphosphooligosaccharide--protein glycosyltransferase subunit 1 [OS=Homo sapiens]	0.005	4	2	3	2	68.5	8.69	RPN1	0.849	2.221	38.2	45	17.2
High	P68104	Elongation factor 1-alpha 1 [OS=Homo sapiens]	0	22	7	16	7	50.1	56.14	EEF1A1	0.806	4.916	720.2	894	146.5
High	P14625	Endoplasmin [OS=Homo sapiens]	0	12	7	9	5	92.4	27.63	HSP90B1	1.101	2.844	158.7	144.1	55.8
High	P49327	Fatty acid synthase [OS=Homo sapiens]	0	29	57	114	57	273.3	382.99	FASN	0.917	4.35	3505	3823.4	805.7
High	P41440	Folate transporter 1 [OS=Homo sapiens]	0	9	3	5	3	64.8	15.18	SLC19A1	0.875	5.164	56.8	64.9	11
High	P04406-1	glyceraldehyde-3-phosphate dehydrogenase [OS=Homo sapiens]	0	38	9	15	9	36	51.85	GAPDH	0.73	1.944	248.2	340	127.7
High	P62826	GTP-binding nuclear protein RAN [OS=Homo sapiens]	0.004	11	2	2	2	24.4	5.81	RAN	0.98	2.764	43.4	44.3	15.7
High	P11142-1	Heat shock cognate 71 kDa protein [OS=Homo sapiens]	0	20	9	13	8	70.9	42.08	HSPA8	1.213	3.219	407.2	335.6	126.5
High	Q12931	heat shock protein 75 kDa, mitochondrial [OS=Homo sapiens]	0	7	3	6	2	80.1	20.19	TRAP1	0.787	2.947	28	35.6	9.5
High	P08238	Heat shock protein HSP 90-beta [OS=Homo sapiens]	0	37	27	71	14	83.2	252.73	HSP90AB1	3.363	10.531	3418.4	1016.5	324.6
High	P0DOX5	immunoglobulin gamma-1 heavy chain [OS=Homo sapiens]	0	3	2	72	2	49.3	191		0.809	0.806	6402	7910.4	7947.2
High	P45880-1	Isoform 1 of Voltage-dependent anion-selective channel protein 2 [OS=Homo sapiens]	0	26	5	8	5	33.4	26.38	VDAC2	0.617	3.942	149	241.6	37.8
High	P04075-2	Isoform 2 of Fructose-bisphosphate aldolase A [OS=Homo sapiens]	0	30	10	12	8	45.2	37.57	ALDOA	0.706	3.817	494.7	700.9	129.6
High	P07900-2	Isoform 2 of Heat shock protein HSP 90-alpha [OS=Homo sapiens]	0	31	26	65	15	98.1	243.47	HSP90AA1	4.154	13.53	1235.3	297.4	91.3
High	P29401-2	Isoform 2 of Transketolase [OS=Homo sapiens]	0.005	8	3	4	3	68.8	8.47	TKT	0.724	1.695	45.6	63	26.9
High	P19367-3	Isoform 3 of Hexokinase-1 [OS=Homo sapiens]	0.004	2	2	2	2	102.7	5.27	HK1	1.072	2.893	29.8	27.8	10.3
High	P00338-3	Isoform 3 of L-lactate dehydrogenase A chain [OS=Homo sapiens]	0	20	7	9	7	39.8	28.76	LDHA	0.709	4.426	517.9	730.3	117
High	P49748-3	Isoform 3 of Very long-chain specific acyl-CoA dehydrogenase, mitochondrial [OS=Homo sapiens]	0	47	28	63	28	72.9	217.23	ACADVL	0.845	5.056	1747	2067.1	345.5
High	P08195-4	Isoform 4 of 4F2 cell-surface antigen heavy chain [OS=Homo sapiens]	0	13	7	10	7	71.1	35.57	SLC3A2	0.823	3.728	115.2	140	30.9
High	O15427	Monocarboxylate transporter 4 [OS=Homo sapiens]	0	4	2	4	2	49.4	11.06	SLC16A3	0.921	12.228	353.4	383.7	28.9
High	O15440	Multidrug resistance-associated protein 5 [OS=Homo sapiens]	0	6	7	9	7	160.6	27.49	ABCC5	0.868	4.007	227.2	261.9	56.7
High	Q06830	peroxiredoxin-1 [OS=Homo sapiens]	0	16	3	5	2	22.1	14.19	PRDX1	0.822	2.683	295.4	359.3	110.1
High	Q13162	Peroxiredoxin-4 [OS=Homo sapiens]	0.004	8	2	2	1	30.5	5.51	PRDX4	0.973	2.612	25.6	26.3	9.8
High	Q00325-1	Phosphate carrier protein, mitochondrial [OS=Homo sapiens]	0	3	1	3	1	40.1	8.97	SLC25A3	0.732	2.193	121.3	165.7	55.3
High	Q9UHG3	prenylcysteine oxidase 1 [OS=Homo sapiens]	0.005	7	3	3	3	56.6	8.04	PCYOX1	0.713	1.251	54.9	77	43.9
High	P07237	Protein disulfide-isomerase [OS=Homo sapiens]	0	22	10	13	10	57.1	41.19	P4HB	0.934	3.442	191.7	205.3	55.7
High	Q969L2	protein MAL2 [OS=Homo sapiens]	0.004	6	1	2	1	19.1	5.07	MAL2	0.751	5.099	71.9	95.8	14.1
High	P55786	puromycin-sensitive aminopeptidase [OS=Homo sapiens]	0	27	19	29	19	103.2	78.96	NPEPPS	0.586	3.067	616.5	1052.4	201
High	P14618	Pyruvate kinase PKM [OS=Homo sapiens]	0	28	10	15	10	57.9	45.18	PKM	1.148	2.441	100.1	87.2	41
High	P02768-1	Serum albumin [OS=Homo sapiens]	0	4	3	4	3	69.3	11.5	ALB	0.706	1.152	132.6	187.7	115.1
High	P05023	Sodium/potassium-transporting ATPase subunit alpha-1 [OS=Homo sapiens]	0	14	11	12	11	112.8	39.26	ATP1A1	0.969	3.731	59.7	61.6	16
High	Q7KZF4	staphylococcal nuclease domain-containing protein 1 [OS=Homo sapiens]	0	5	4	4	4	101.9	12.23	SND1	0.662	1.871	30.5	46.1	16.3
High	P38646	Stress-70 protein, mitochondrial [OS=Homo sapiens]	0.005	6	3	3	3	73.6	8.12	HSPA9	0.949	2.217	31.7	33.4	14.3
High	P40939	Trifunctional enzyme subunit alpha, mitochondrial [OS=Homo sapiens]	0	43	29	50	29	82.9	178.25	HADHA	0.887	5.561	1575.4	1776.8	283.3
High	P68363	Tubulin alpha-1B chain [OS=Homo sapiens]	0	39	10	26	1	50.1	89.07	TUBA1B	0.849	4.864	236.9	279	48.7
High	P07437	tubulin beta chain [OS=Homo sapiens]	0	25	8	14	2	49.6	40.4	TUBB	0.804	4.633	127.4	158.4	27.5
High	P68371	Tubulin beta-4B chain [OS=Homo sapiens]	0	28	9	15	3	49.8	42.56	TUBB4B	1.068	3.456	287.5	269.1	83.2
